# Supplementary material for: Involvement of Target of Rapamycin (TOR) Signaling in the Regulation of Crosstalk between Ribosomal Protein Small Subunit 6 Kinase-1 (RPS6K-1) and Ribosomal Proteins
Source: Plants (Basel). 2023 Jan 1;12(1):176. doi: 10.3390/plants12010176 (PMC9824793; doi:10.3390/plants12010176)
Supplement: Supplementary file 1 [file plants-12-00176-s001.zip]

Archive with 1 entries (1 files):
- plants-2095424-supplementary.pdf
